# Supplementary material for: Two Single Nucleotide Polymorphisms in the Purinergic Receptor P2X7 Gene Are Associated with Disease Severity in Multiple Sclerosis
Source: Int J Mol Sci. 2022 Dec 6;23(23):15381. doi: 10.3390/ijms232315381 (PMC9736555; doi:10.3390/ijms232315381)
Supplement: Supplementary file 1 [file ijms-23-15381-s001.zip]

Archive with 1 entries (1 files):
- ijms-2057481-supplementary.pdf
